# Supplementary material for: Cysteine dioxygenase and taurine are essential for embryo implantation by involving in E2-ERα and P4-PR signaling in mouse
Source: J Anim Sci Biotechnol. 2023 Jan 5;14:6. doi: 10.1186/s40104-022-00804-1 (PMC9814424; doi:10.1186/s40104-022-00804-1)
Supplement: Supplementary file 2 — Additional file 2: Table S1. sgRNA pairs used with SpCas9n to target Cdo gene. [file 40104_2022_804_MOESM2_ESM.xlsx]

## Sheet: Sheet1
Table S1. sgRNA pairs used with SpCas9n to target Cdo gene
Gene	Target	Sequence (5’-3’)
Exon1	Left sgRNA	CGAAGAGCTCATGTAAGATG
	Right sgRNA	GGACGAAGTCAACGTGGAGG
Exon3	Left sgRNA	GCAGCAGCTTCAGAAAGCAG
	Right sgRNA	TAAAGGAGACATTGTTTGAC
