# Supplementary material for: Cysteine dioxygenase and taurine are essential for embryo implantation by involving in E2-ERα and P4-PR signaling in mouse
Source: J Anim Sci Biotechnol. 2023 Jan 5;14:6. doi: 10.1186/s40104-022-00804-1 (PMC9814424; doi:10.1186/s40104-022-00804-1)
Supplement: Supplementary file 5 — Additional file 5: Table S2. Taurine supplement on Cdo KO female mice fertility. [file 40104_2022_804_MOESM5_ESM.xlsx]

## Sheet: Sheet1
Table S2. Taurine supplement on Cdo KO female mice fertility
Genotype	Number	Parturition rate (%)	Average litter size
WT	10	100	15.33±0.80a
KO	6	33.33	4.67±0.33c
KO + 0.2% Taurine	6	80	10.25±1.11b
Average litter size data are shown as Mean ± SEM (n ≥ 3). Different letters represent significant differences (P < 0.05).
