# Supplementary material for: Cysteine dioxygenase and taurine are essential for embryo implantation by involving in E2-ERα and P4-PR signaling in mouse
Source: J Anim Sci Biotechnol. 2023 Jan 5;14:6. doi: 10.1186/s40104-022-00804-1 (PMC9814424; doi:10.1186/s40104-022-00804-1)
Supplement: Supplementary file 6 — Additional file 6: Table S3. Primer sequences for RT-qPCR. [file 40104_2022_804_MOESM6_ESM.xlsx]

## Sheet: Sheet1
Table S3 Primer sequences for RT-qPCR
Gene	Primer Sequences (5’-3’)
Cdo1-F	TGGAAGCCTACGAGAGCAATCC
Cdo1-R	AGCTTCAGAAAGCAGTGGGAGT
Pgr-F	ACCTGATCTAATCCTAAATGA
Pgr-R	ATTGTGTTAAGAAGTAGTAAGAC
Esr1-F	TTGACAAGAACCGGAGGA
Esr1-R	CCAACAAGGCACTGACCAT
Ihh-F	CATCTTCAAGGACGAGGAGAACA
Ihh-R	CATGACAGAGATGGCCAGTGA
Areg-F	GACAAGAAAATGGGACTGTGC
Areg-R	GGCTTGGCAATGATTCAACT
Hand2-F	TCGGTTATCTAGTGCTGTC
Hand2-R	ATACTTACAATGTTTACACCTTCA
Ltf-F	GGGCAAGTGCGGTTTAGTT
Ltf-R	CCATTGCTTTGGAGGATTT
Muc-F	AGCCCCTATGAGGAGGTTTCC
Muc-R	AAGTGGTCACCACAGCTGGG
Gapdh-F	TCCTGCACCACCAACTGCTTAG
Gapdh-R	ATGACCTTGCCCACAGCCTTG
