# Supplementary material for: Cysteine dioxygenase and taurine are essential for embryo implantation by involving in E2-ERα and P4-PR signaling in mouse
Source: J Anim Sci Biotechnol. 2023 Jan 5;14:6. doi: 10.1186/s40104-022-00804-1 (PMC9814424; doi:10.1186/s40104-022-00804-1)
Supplement: Supplementary file 7 — Additional file 7: Table S4. Primer sequences for mice genotype identification. [file 40104_2022_804_MOESM7_ESM.xlsx]

## Sheet: Sheet1
Table S4 Primer sequences for mice genotype identification
	Forward primer	Reverse primer
Cdo-Common	GGATGGAACGGACCGAGCTG	ACCCACTGCGTTTAGGCCATT
Cdo-E1	TGTGTGTGGTTGTCTAGCCTG	GCGACAGAGAGCTGAAAATCTG
Cdo-E3	GGACCAACCACTGAGTTCATCT	AATGAATGAGTCCAACCCTGCT
